# Supplementary material for: Acetate‐Linked Energy Metabolism as a Determinant of Early Haemophilus influenzae Infection Fitness
Source: Microbiologyopen. 2026 Jun 14;15(3):e70324. doi: 10.1002/mbo3.70324 (PMC13265617; doi:10.1002/mbo3.70324)
Supplement: Supplementary file 2 — Supporting File 2 [file MBO3-15-e70324-s002.xlsx]

## Sheet: Table S6 PM01 02 3B 4A
PM plate number	substrate	WT	ΔackA	Δpta			PM plate number	substrate	WT	ΔackA	Δpta			PM plate number	substrate	WT	ΔackA	Δpta			PM plate number	substrate	WT	ΔackA	Δpta
PM01	L-Arabinose	89.2047	70.4652	194.354			PM02	Chondroitin Sulfate C	-18.9889	-3.4443	-3.8286			PM3B	Ammonium Formate	-7.1223	-10.1268	6.1506			PM4A	Sodium Phosphate	-8.9265	-4.5353	8.0969
PM01	N-Acetyl-D-Glucosamine	-5.4278	-9.9959	142.311			PM02	a-Cyclodextrin	-26.4106	9.8131	-14.6889			PM3B	Sodium Nitrite	-20.0319	-14.648	-14.632			PM4A	Tetrasodium pyrophosphate	7.0551	-3.4019	4.1191
PM01	D-Saccharic Acid	-21.4542	-4.0961	-2.5628			PM02	b-Cyclodextrin	-34.7735	8.2992	-18.5952			PM3B	Sodium Nitrate	-16.1343	-13.0756	1.8451			PM4A	Trimeta Phosphate	-13.9726	-6.0473	-15.7401
PM01	Succinic Acid	-9.8571	-8.6252	-2.0766			PM02	g-Cyclodextrin	-18.7246	-4.5031	-11.676			PM3B	Urea	-17.2029	-11.6356	5.2042			PM4A	Tripoly Phosphate	-13.1196	-4.1593	-43.1694
PM01	D-Galactose	2.6351	-7.1454	16.6458			PM02	Dextrin	-13.6505	-3.5476	4.4623			PM3B	Biuret	-17.8516	-14.3066	10.2905			PM4A	Triethyl Phosphate	-17.5446	-14.1854	-1.7492
PM01	L-Aspartic Acid	-5.6361	-12.4155	-6.1778			PM02	Gelatin	-6.9017	-11.5367	-9.5453			PM3B	L-alanine	-15.9894	-10.2208	7.3852			PM4A	Hypophosphite	-15.4862	-7.2379	-5.8205
PM01	L-Proline	-14.6885	-10.2314	-15.3078			PM02	Glycogen	-9.0017	3.1376	-14.2174			PM3B	L-arginine	-19.4012	-14.7155	-6.4666			PM4A	Adenosine 2'-monophosphate	8.7062	-9.2807	15.4223
PM01	D-Alanine	-10.9893	-13.6032	-16.043			PM02	Inulin	-6.1236	-10.3932	-0.0495			PM3B	L-Asparagine	-12.2231	-14.3878	-4.5872			PM4A	Adenosine 3'-monophosphate	22.4249	-5.7801	13.4994
PM01	D-Trehalose	-15.0994	-14.8881	-19.6176			PM02	Laminarin	-9.8501	-14.4576	-10.2164			PM3B	L-aspartic acid	-15.6773	-12.9833	3.0524			PM4A	Adenosine 5'-monophosphate	10.7591	-7.8545	11.9454
PM01	D-Mannose	13.2515	0.2302	0.6282			PM02	Mannan	-7.9201	-3.3245	-18.2531			PM3B	L-Cysteine	-5.2486	35.9373	16.6209			PM4A	Adenosine 2', 3'- cyclic monophosphate	19.6879	0.9957	16.3046
PM01	Dulcitol	6.7355	-0.407	-9.1422			PM02	Pectin	-9.6878	5.839	1.7106			PM3B	L-Glutamic Acid	-6.8126	-1.9787	10.2909			PM4A	Adenosine 2', 5'- cyclic monophosphate	7.0088	3.9254	-1.339
PM01	D-Serine	-2.8536	-4.6086	-4.9115			PM02	N-Acetyl-D-Galactosamine	-11.6607	-1.4101	0.9968			PM3B	L-Glutamine	-10.0612	-1.2686	-0.5283			PM4A	Thiophosphate	13.7237	39.404	3.8865
PM01	D-Sorbitol	-21.3585	-11.7412	-24.7124			PM02	N-Acetyl-Neuraminic Acid	-14.9859	-13.4	5.2665			PM3B	Glycine	-27.6667	-18.7576	-14.4428			PM4A	Dithiophosphate	-7.4174	49.9425	-8.8129
PM01	Glycerol	-23.2909	-17.1969	-15.5625			PM02	b-D-Allose	5.1912	-3.4046	-13.8018			PM3B	L-Histidine	-32.2569	-16.2732	-19.5343			PM4A	D,L-α-Glycerol Phosphate	-22.0448	-12.5666	-28.8506
PM01	L-Fucose	3.3206	-4.8903	-8.3427			PM02	Amygdalin	-18.9077	-14.7662	-13.6721			PM3B	L-Isoleucine	-25.5442	-7.5479	6.4684			PM4A	ß-Glycerol Phosphate	-30.312	-10.2872	-88.3827
PM01	D-Glucuronic Acid	-4.9512	-13.0639	-13.9946			PM02	D-Arabinose	85.2532	76.6566	32.3653			PM3B	L-Leucine	-24.6581	-18.1067	3.2772			PM4A	Carbamyl phosphate	-34.6791	-7.8555	-7.5606
PM01	D-Gluconic Acid	-20.2273	-13.2372	-19.9259			PM02	D-Arabitol	-11.6182	-13.4654	-18.508			PM3B	L-Lysine	-20.3426	-16.8038	0.0115			PM4A	D-2-Phospho_x0002_Glyceric Acid	-27.0932	-11.1795	-24.8948
PM01	D,L-a-Glycerol Phosphate	-21.0445	-16.8163	-23.3563			PM02	L-Arabitol	-14.6242	-15.3325	-16.0803			PM3B	L-Methionine	-24.1257	-16.04	-7.934			PM4A	D-3-Phospho_x0002_Glyceric Acid	-20.8934	-12.094	-20.7782
PM01	D-Xylose	87.5176	92.3011	50.8359			PM02	Arbutin	-31.5488	-14.7917	-20.7004			PM3B	L-Phenylalanine	-24.9588	-14.9832	-4.6328			PM4A	Guanosine-2’- monophosphate	-1.3715	-11.1561	14.3112
PM01	L-Lactic Acid	105.766	68.4897	147.412			PM02	2-Deoxy-D-Ribose	72.0324	91.3387	83.0709			PM3B	L-Proline	-21.3215	-15.9913	-5.058			PM4A	Guanosine-3’- monophosphate	5.9696	-7.6344	6.0816
PM01	Formic Acid	-19.5942	-10.9948	-27.3877			PM02	i-Erythritol	-12.831	-12.1665	-29.6946			PM3B	L-Serine	-17.1394	-11.4006	-10.9631			PM4A	Guanosine-5’- monophosphate	-0.0193	-8.8703	15.0558
PM01	D-Mannitol	2.8898	-7.9211	-16.2067			PM02	D-Fucose	14.1258	-3.4299	-11.6514			PM3B	L-Theronine	-13.4541	-5.4965	-16.7483			PM4A	Guanosine-2’, 3'- cyclic monophosphate	8.4492	2.382	19.0605
PM01	L-Glutamic Acid	4.1579	-4.1815	-2.9953			PM02	3-0-b-D-Galactopyranosyl-D-Arabinose	25.2941	4.7651	20.799			PM3B	L-Tryptophan	-6.8205	3.0146	-8.5793			PM4A	Guanosine-3’, 5'- cyclic monophosphate	-5.9329	0.3294	-9.0367
PM01	D-Glucose-6-Phosphate	13.9939	-4.2394	51.2191			PM02	Gentiobiose	6.1378	-3.2077	-4.688			PM3B	L-Tyrosine	-14.3412	-2.4335	-30.0276			PM4A	Phosphoenol Pyruvate	-3.2788	-3.8399	4.2693
PM01	D-Galactonic Acid-g-Lactone	-34.4019	-13.8628	-27.6361			PM02	L-Glucose	-11.4132	-15.6497	-17.7404			PM3B	L-Valine	-25.0022	-18.341	-10.0423			PM4A	Phospho-Glycolic Acid	-21.5559	-11.0899	-2.7316
PM01	D,L-Malic Acid	0.5376	-1.6444	-15.1959			PM02	D-Lactitol	-10.4864	-13.9197	-19.4068			PM3B	D-Alanine	-25.3243	-12.3698	-8.71			PM4A	D-Glucose-1-Phosphate	-15.7313	-10.4508	-16.5531
PM01	D-Ribose	114.663	103.58	76.7591			PM02	D-Lyxose	-6.5234	-13.1311	-14.9302			PM3B	D-Asparagine	-27.0152	-16.8148	-5.5338			PM4A	D-Glucose-6-Phosphate	-11.7461	-10.0297	11.646
PM01	Tween 20	-21.6221	-21.2029	-29.7402			PM02	Maltitol	-7.5418	-16.0755	-14.3815			PM3B	D-Aspartic Acid	-26.3428	-19.4	-1.9216			PM4A	2-Deoxy-D_x0002_Glucose-6- Phosphate	-25.1807	-12.8354	-10.0058
PM01	L-Rhamnose	11.5286	-6.5955	-15.8391			PM02	a-Methyl-D-Glucoside	-4.2052	-15.6499	-12.651			PM3B	D-Glutamic Acid	-26.2468	-17.7179	-4.0911			PM4A	D-Glucosamine_x0002_6-Phosphate	-17.5774	-12.2658	-14.7189
PM01	D-Fructose	-3.019	-16.4727	55.9912			PM02	b-Methyl-D-Galactoside	-17.0954	-20.1817	-14.0832			PM3B	D-Lysine	-27.3049	-22.0699	-19.4288			PM4A	6-Phospho_x0002_Gluconic Acid	-20.8089	-12.6723	-12.1744
PM01	Acetic Acid	-3.34	-5.1276	12.2283			PM02	3-Methylglucose	-7.5433	-14.7105	-12.3182			PM3B	D-Serine	-25.3199	-15.5316	-10.1289			PM4A	Cytidine-2- monophosphate	17.3959	-7.3124	-11.3601
PM01	a-D-Glucose	14.7945	-20.1899	118.939			PM02	b-Methyl-D-Glucuronic Acid	-8.294	-18.7151	-13.16			PM3B	D-Valine	-21.278	-20.3459	-4.1254			PM4A	Cytidine-3- monophosphate	16.3649	-11.8096	-7.4321
PM01	Maltose	-17.4267	-14.8015	-17.354			PM02	a-Methyl-D-Mannoside	-4.7558	-11.9853	-9.4389			PM3B	L-Citrulline	-28.3541	-13.2721	-13.6162			PM4A	Cytidine-5- monophosphate	9.5384	-9.7885	-9.3012
PM01	D-Melibiose	-1.7227	-6.1984	-14.1696			PM02	b-Methyl-D-Xyloside	-2.9726	-2.7825	-12.1196			PM3B	L-Homoserine	-18.0594	-4.1342	-15.2774			PM4A	Cytidine-2’, 3'- cyclic monophosphate	16.6729	-1.4165	-16.9184
PM01	Thymidine	14.1309	0.496	81.7707			PM02	Palatinose	35.0601	8.7543	7.7117			PM3B	L-Ornithine	-12.0456	-1.7088	-3.2318			PM4A	Cytidine-3’, 5'- cyclic monophosphate	-7.0049	5.3102	-20.0593
PM01	L-Asparagine	5.1129	-5.7004	-6.9441			PM02	D-Raffinose	12.5292	3.3194	-3.6806			PM3B	N-Acetyl-L-Glutamic Acid	-8.0468	-3.4191	3.3152			PM4A	D-Mannose-1- Phosphate	-3.6374	4.1898	-0.2964
PM01	D-Aspartic Acid	-19.9939	-16.0597	-21.8475			PM02	Salicin	-23.1616	-18.8867	-19.5257			PM3B	N-Phthaloyl-L-Glutamic Acid	-27.5791	-19.5597	-12.6254			PM4A	D-Mannose-6- Phosphate	-22.8447	-14.4008	-14.0544
PM01	D-Glucosaminic Acid	-9.6133	-15.6872	-20.2574			PM02	Sedoheptulosan	-8.3572	-10.9961	84.5798			PM3B	L-Pyroglutamic Acid	-25.461	-15.1688	-1.5164			PM4A	Cysteamine-S_x0002_Phosphate	-9.4107	3.2654	-5.7918
PM01	1,2-Propanediol	-13.8362	-15.0937	-20.4849			PM02	L-Sorbose	10.3065	-7.7714	-8.5611			PM3B	Hydroxylamine	-45.8289	-17.261	-11.1792			PM4A	Phospho-L_x0002_Arginine	-16.8965	-7.432	-23.6074
PM01	Tween 40	-15.551	-19.1106	-21.3142			PM02	Stachyose	-4.3963	-20.3022	-19.0866			PM3B	Methylamine	-23.4534	-19.0033	-3.5945			PM4A	O-Phospho-D_x0002_Serine	-20.496	-11.3627	-23.7068
PM01	a-Ketoglutaric Acid	-8.9632	-15.9888	-12.8209			PM02	D-Tagatose	37.6447	11.8073	-2.9989			PM3B	N-Amylamine	-21.9332	-16.5227	-6.5373			PM4A	O-Phospho-L_x0002_Serine	-14.9585	-9.6314	-24.743
PM01	a-Ketobutyric Acid	5.3877	-14.1312	-10.2535			PM02	Turanose	-13.9146	-19.3104	-18.6798			PM3B	N-Butylamine	-22.8025	-16.7969	-5.3723			PM4A	O-Phospho-L_x0002_Theronine	-24.0255	-13.8715	-22.9266
PM01	a-Methyl-D-Galactoside	-13.8706	-16.0353	-21.0453			PM02	Xylitol	-7.9971	-13.8827	-24.0005			PM3B	Ethylamine	-17.4549	-14.9536	-6.3427			PM4A	Uridine-2- monophosphate	9.9879	-8.5429	-15.521
PM01	a-D-Lactose	-13.2467	-15.9545	-18.4578			PM02	L-Xylose	3.4338	-10.1893	-8.1622			PM3B	Ethanolamine	-18.6164	-12.9951	-10.2798			PM4A	Uridine-3- monophosphate	11.3716	-3.7803	-14.1389
PM01	Lactulose	-13.0091	-14.9652	-15.8425			PM02	g-Amino-N-Butyric Acid	-18.5246	-16.7952	-16.7952			PM3B	Ethylenediamine	-21.4557	-13.5191	-5.1902			PM4A	Uridine-5- monophosphate	6.1747	-9.9237	-12.4689
PM01	Sucrose	-7.6566	-11.1042	-11.0262			PM02	d-Amino Valeric Acid	-21.0958	-12.0532	-14.5395			PM3B	Putriscine	-15.5698	14.6996	-4.7994			PM4A	Uridine-2’, 3'- cyclic monophosphate	11.2844	-3.9378	-15.1099
PM01	Uridine	59.9963	-4.0227	139.558			PM02	Butyric Acid	-4.9579	-5.6775	-3.0741			PM3B	Agmatine	-14.8685	0.563	-2.0551			PM4A	Uridine-3’, 5'- cyclic monophosphate	-0.3166	-0.8146	-46.8471
PM01	L-Glutamine	-10.3625	-10.0064	-5.4296			PM02	Capric Acid	-3.1089	16.8469	-7.5657			PM3B	Histamine	-11.7595	-4.0258	-5.8799			PM4A	O-Phospho-D_x0002_Tyrosine	-10.415	0.4868	-15.3982
PM01	m-Tartaric Acid	-26.5104	-11.8382	-19.848			PM02	Caproic Acid	-23.4519	-13.8142	-20.579			PM3B	Beta-Phenylethylamine	-29.4543	-15.1599	-19.6409			PM4A	O-Phospho-L_x0002_Tyrosine	-19.9403	-11.8467	-17.6554
PM01	D-Glucose-1-Phosphate	-13.4928	-12.1583	-13.6236			PM02	Citraconic Acid	-30.8687	4.1062	-18.2749			PM3B	Tyramine	-32.591	-14.2191	-35.6239			PM4A	Phosphocreatine	-17.702	-5.5622	-13.8818
PM01	D-Fructose-6-Phosphate	12.6632	4.0388	21.3681			PM02	D,L-Citramalic Acid	-28.7686	-14.7796	-9.0401			PM3B	Acetamide	-25.2914	-11.7873	-12.7976			PM4A	Phosphocholine chloride	-19.404	-4.3875	-9.7959
PM01	Tween 80	-18.5989	-18.482	-16.4695			PM02	Dihydroxyfumaric Acid	76.4188	107.711	92.0142			PM3B	Formamide	-22.9091	-18.3582	-8.2541			PM4A	O-Phosphoryl_x0002_Ethanolamine	-23.6432	-12.5278	-26.1846
PM01	a-Hydroxyglutaric Acid-g-Lactone	-23.9629	-18.2508	-22.7095			PM02	2-Hydroxybenzoic acid	-32.5035	-17.9346	-18.9136			PM3B	Glucuronamide	-25.0986	-13.0114	-28.5575			PM4A	Phosphono Acetic Acid	-25.7337	-8.9335	-77.8317
PM01	a-Hydroxybutyric Acid	94.2937	61.2902	138.672			PM02	4-Hydroxybenzoic Acid	-36.8801	-17.469	-22.4408			PM3B	D,L-Lactamide	-30.234	-15.7568	-12.1081			PM4A	2-Aminoethyl Phosphonic Acid	-25.1102	-13.976	-30.8745
PM01	b-Methyl-D-Glucoside	-22.0993	-18.0106	-19.9236			PM02	b-Hydroxybutyric Acid	-22.6933	-12.3569	-14.5788			PM3B	D-Glucosamine	-1.4624	-8.219	-5.3007			PM4A	Methylene Diphosphonic Acid	1.3465	-10.3112	-18.2428
PM01	Adonitol	-16.6688	-13.5917	-19.5669			PM02	g-Hydroxybutyric Acid	-16.9847	28.6588	101.666			PM3B	D-Galactosamine	8.0497	8.0453	-5.7119			PM4A	Thymidine-3’- monophosphate	-2.9966	-10.8841	13.762
PM01	Maltotriose	-4.9454	-17.5759	1.2008			PM02	b-Hydroxypyruvic Acid	-12.803	0.2316	-7.3518			PM3B	D-Mannosamine	56.4008	66.065	0.7195			PM4A	Thymidine-5’- monophosphate	-2.4222	-7.8732	10.8675
PM01	2`-Deoxyadenosine	8.2958	-8.1115	60.178			PM02	Itaconic Acid	-33.7347	-7.5816	-20.2166			PM3B	N-Acetyl-D-Glucosamine	-10.3143	-8.6424	1.0391			PM4A	Inositol Hexaphosphate	-1.3743	23.379	-79.4004
PM01	Adenosine	14.7093	-2.322	114.779			PM02	5-Keto-D-Gluconic Acid	97.425	82.6354	42.551			PM3B	N-Acetyl-D-Galactosamine	-15.052	-0.5249	-2.6183			PM4A	Thymidine 3’,5’- cyclic monophosphate	-10.6822	4.269	-15.9593
PM01	Gly-Asp	-2.8468	-4.3463	-3.621			PM02	D-Lactic Acid Methyl Ester	-11.103	2.8214	-4.8078			PM3B	N-Acetyl-D-Mannosamine	-0.8369	-3.0127	3.4223			PM4A	Negative control	-1.0857	3.8681	3.1701
PM01	Citric Acid	-16.9394	-10.8446	0.3768			PM02	Malonic Acid	-24.8813	-15.8879	-12.7037			PM3B	Adenine	-36.0988	-14.954	-27.6239			PM4A	Sodium Sulphate	-15.6628	-7.8709	-4.0935
PM01	m-Inositol	-12.1424	-10.8738	-14.8682			PM02	Melibionic Acid	-9.3347	3.5917	-0.9126			PM3B	Adenosine	-4.6564	-9.8733	6.7236			PM4A	Sodium thiophosphate	-14.6617	-4.6377	-17.761
PM01	D-Threonine	-22.9688	-14.1252	-23.0921			PM02	Oxalic Acid	-25.3143	-7.1796	-17.5061			PM3B	Cytidine	34.0324	-16.194	6.5947			PM4A	Tetrathionate	-17.0819	-12.0581	-14.202
PM01	Fumaric Acid	-0.3616	6.2465	-9.6432			PM02	Oxalomalic Acid	82.5302	80.4627	77.9155			PM3B	Cytosine	-22.4606	-8.5336	-10.4848			PM4A	Thiophosphate	-15.9466	-2.8649	-3.0513
PM01	Bromosuccinic Acid	-15.0869	-0.5835	-16.2994			PM02	Quinic Acid	-23.1859	-10.8128	-12.466			PM3B	Guanine	-41.3009	4.2489	-76.386			PM4A	Dithiophosphate	-17.8345	-7.2373	-5.8903
PM01	Propionic Acid	-0.43	-10.46	-10.9892			PM02	D-Ribono-1,4-Lactone	-32.7798	-10.0242	-15.9919			PM3B	Guanosine	13.2762	5.2222	-31.3568			PM4A	L-Cysteine	-15.8408	-8.3702	0.9106
PM01	Mucic Acid	-25.0025	-9.899	-7.9442			PM02	Sebacic Acid	-28.2982	-14.3448	-12.9368			PM3B	Thymine	-26.9452	-18.888	-11.058			PM4A	D-Cysteine	-16.0998	-7.608	-8.3752
PM01	Glycolic Acid	52.0984	29.2082	112.03			PM02	Sorbic Acid	16.2706	39.8865	16.3528			PM3B	Thymidine	-0.6671	-12.3333	14.3458			PM4A	L-Cysteinyl_x0002_Glycine	-9.5898	-7.7569	2.0644
PM01	Glyoxylic Acid	-12.3069	-11.3415	5.979			PM02	Succinamic Acid	-19.3284	-14.8159	-11.792			PM3B	Uracil	-29.6387	-11.3427	-18.6362			PM4A	L-Cysteic Acid	-14.4537	-5.105	-20.073
PM01	D-Cellobiose	-13.5296	-6.806	-8.3339			PM02	D-Tartaric Acid	-22.9284	-6.797	-9.4853			PM3B	Uridine	29.2034	-3.1526	-16.3799			PM4A	Cysteamine	-13.661	-0.6248	-9.7745
PM01	Inosine	36.0988	-3.4114	126.538			PM02	L-Tartaric Acid	-10.093	-4.4554	-3.3516			PM3B	Inosine	42.9165	-1.3911	22.295			PM4A	L-Cysteine Sulfinic Acid	-4.4805	-1.6639	4.3571
PM01	Gly-Glu	4.572	-5.1772	-2.4259			PM02	Acetamide	-0.1691	0.9203	-4.4149			PM3B	Xanthine	-3.0906	75.332	-99.3041			PM4A	N-Acetyl-L_x0002_Cysteine	-0.0164	2.2108	-3.9763
PM01	Tricarballylic Acid	-19.3924	-6.4934	-12.9626			PM02	L-Alaninamide	0.7158	-10.5708	-8.7446			PM3B	Xanthosine	-25.9546	-11.1593	-12.62			PM4A	S-Methyl-L_x0002_Cysteine	-4.757	-6.3411	-1.7563
PM01	L-Serine	-10.7005	-11.0811	-8.6257			PM02	N-Acetyl-L-Glutamic Acid	-15.9249	-5.9593	-11.5086			PM3B	Uric Acid	-29.3879	-8.0156	-40.9883			PM4A	Cystathionine	-14.1526	-3.8171	-7.8751
PM01	L-Threonine	-11.5089	-9.4061	-24.1778			PM02	L-Arginine	-13.4161	-13.0601	-15.2724			PM3B	Alloxan	25.347	30.1574	-0.4586			PM4A	Lanthionine	-14.5606	-5.3553	-2.5226
PM01	L-Alanine	-18.672	-8.7637	-21.8281			PM02	Glycine	-14.1972	-6.752	-12.6383			PM3B	Allantonin	-17.4255	2.9006	-0.2547			PM4A	Glutathione	-12.2556	-0.8664	7.3776
PM01	Ala-Gly	-18.8843	-13.1642	-17.5806			PM02	L-Histidine	-15.6778	-5.9169	-6.4686			PM3B	Parabanic Acid	-23.1139	-11.9648	-2.7302			PM4A	D,L-Ethionine	-14.3976	-3.0279	-1.8834
PM01	Acetoacetic Acid	10.4459	5.1549	6.8912			PM02	L-Homoserine	-14.272	-14.6497	-10.672			PM3B	D, L-alpha-Amino-N-Butyric Acid	-27.9384	-14.3281	-11.9007			PM4A	L-Methionine	-12.5445	-5.9654	-4.3074
PM01	N-Acetyl-D-Mannosamine	-12.0405	-15.0755	-9.4945			PM02	Hydroxy-L-Proline	-13.5803	-12.8926	-11.2137			PM3B	gamma-Amino-N-Butyric Acid	-21.2536	-14.6192	-7.9534			PM4A	D-Methionine	-11.4915	-7.0458	-6.168
PM01	Mono-Methylsuccinate	-9.313	-9.7758	-19.6779			PM02	L-Isoleucine	-19.1784	12.2659	-13.5415			PM3B	ε-Amino-N_x0002_Caproic Acid	-21.6858	-10.3712	-5.8394			PM4A	Glycyl-L_x0002_Methionine	-16.1931	-5.8547	-9.8697
PM01	Methylpyruvate	-7.3656	-10.4831	-13.5862			PM02	L-Leucine	-14.4906	-7.0314	-7.7976			PM3B	D,L-α-Amino_x0002_Caprylic Acid	-6.2408	52.0154	-59.3116			PM4A	N-Acetyl-D,L_x0002_Methionine	-10.0621	-4.8109	-12.4169
PM01	D-Malic Acid	-16.3199	-4.9925	-5.8735			PM02	L-Lysine	-6.9202	-6.5439	-4.5839			PM3B	δ-Amino-N- Valeric Acid	-17.8456	-1.7063	-10.8193			PM4A	L-Methionine Sulfoxide	-11.1838	-2.6794	-9.6551
PM01	L-Malic Acid	9.2786	12.2644	5.7781			PM02	L-Methionine	-3.1013	1.7698	-5.1293			PM3B	α-Amino-N- Valeric Acid	-10.3066	3.312	-2.7948			PM4A	L-Methionine Sulfone	-7.0936	4.7495	0.0491
PM01	Gly-Pro	11.2852	0.3773	1.9136			PM02	L-Ornithine	10.2702	43.5564	3.915			PM3B	Ala-Asp	9.1486	6.36	18.7471			PM4A	L-Djenkolic Acid	9.5635	11.5098	9.8007
PM01	p-Hydroxyphenyl Acetic Acid	-6.3881	-5.6308	-13.7841			PM02	L-Phenylalanine	-12.5819	-1.5496	-0.5647			PM3B	Ala-Gln	-10.4952	-3.8855	5.5277			PM4A	Thiourea	-0.8085	2.5565	8.6819
PM01	m-Hydroxyphenyl Acetic Acid	-7.4948	-7.6076	-15.0487			PM02	L-Pyroglutamic Acid	-4.5178	-8.4267	-2.8328			PM3B	Ala-Glu	-13.2188	-5.6167	3.4819			PM4A	1-Thio-ß-D- Glucose	-1.8386	-1.6143	5.6397
PM01	Tyramine	-13.0369	-9.1595	-16.1584			PM02	L-Valine	-14.7831	-9.7552	-6.6787			PM3B	Ala-Gly	-25.0372	-7.686	-0.4974			PM4A	D,L-Lipoamide	-1.0515	6.0173	28.3468
PM01	D-Psicose	27.8829	12.3502	-0.0073			PM02	D,L-Carnitine	-6.2145	9.6436	-3.9702			PM3B	Ala-His	-14.1238	-1.0574	-7.037			PM4A	Taurocholic Acid	-6.0481	2.2104	-3.3409
PM01	L-Lyxose	139.13	154.809	113.543			PM02	Sec-Butylamine	3.7622	3.6742	-4.5317			PM3B	Ala-Leu	-13.8314	-4.9433	2.4401			PM4A	Taurine	-6.7403	-4.7924	4.1526
PM01	Glucuronamide	16.995	8.8144	-3.1735			PM02	D,L-Octopamine	0.827	-6.5733	-4.5899			PM3B	Ala-Thr	-17.7435	-8.5923	-2.1148			PM4A	Hypotaurine	-6.1833	-2.4562	1.5908
PM01	Pyruvic Acid	36.0626	5.4593	15.869			PM02	Putrescine	-2.642	0.5139	-0.8678			PM3B	Gly-Asn	-12.2936	-4.6376	2.0639			PM4A	m-Amino benzene sulfonic acid	-8.3829	-1.4292	-1.9435
PM01	L-Galactonic Acid-g-Lactone	14.7732	-4.3747	2.6284			PM02	Dihydroxyacetone	146.367	141.963	111.008			PM3B	Gly-Gln	-12.0018	-6.6058	-5.8345			PM4A	Butane Sulfonic Acid	-6.0019	1.0652	0.4458
PM01	D-Galacturonic Acid	9.5998	1.3107	7.5292			PM02	2,3-Butanediol	-0.3254	-1.6559	-0.5631			PM3B	Gly-Glu	-15.0347	0.8122	7.944			PM4A	2-Hydroxyethane Sulfonic Acid	-6.4624	4.1871	9.7702
PM01	Phenylethylamine	-18.7399	-9.2669	-10.1056			PM02	2,3-Butanone	3.3683	8.8044	6.763			PM3B	Gly-Met	-22.0718	-1.2011	-7.1883			PM4A	Methane Sulfonic Acid	-10.8248	3.2539	-4.8455
PM01	2-Aminoethanol	-11.2169	3.283	-4.604			PM02	3-Hydroxy 2-Butanone	8.3962	3.0448	-1.9928			PM3B	Met-Ala	-8.6351	1.1044	-18.3997			PM4A	Tetramethylene Sulfone	-1.939	5.0598	-1.9065

## Sheet: Table S6  PM09-10
PM Plate	Osmotic Stressor
			WT	ΔackA	Δpta
PM09	1 mM NaCl	osmotic sensitivity, NaCl	120	128.59	156.973
PM09	2 mM NaCl	osmotic sensitivity, NaCl	83	117.749	161.013
PM09	3 mM NaCl	osmotic sensitivity, NaCl	79	83.9106	148.068
PM09	4 mM NaCl	osmotic sensitivity, NaCl	72	72.8288	138.478
PM09	5 mM NaCl	osmotic sensitivity, NaCl	67	81.7909	128.868
PM09	5.5 mM NaCl	osmotic sensitivity, NaCl	56	69.5173	121.426
PM09	6 mM NaCl	osmotic sensitivity, NaCl	57	64.4627	144.965
PM09	6.5 mM NaCl	osmotic sensitivity, NaCl	55	63.4968	106.005
PM09	7 mM NaCl	osmotic sensitivity, NaCl	64	92.9353	126.77
PM09	8 mM NaCl	osmotic sensitivity, NaCl	86	89.1671	104.152
PM09	9 mM NaCl	osmotic sensitivity, NaCl	94	113.28	168.842
PM09	10 mM NaCl	osmotic sensitivity, NaCl	69	97.5893	120.493
PM09	6% NaCl	NaCl control	0	0	0
PM09	6% NaCl + Betaine	betaine	-24	-22.6241	-53.473
PM09	6% NaCl + N-N Dimethyl Glycine	dimethylglycine	-25	-30.9584	-12.6832
PM09	6% NaCl + Sarcosine	sarcosine	-21	7.5936	10.2459
PM09	6% NaCl + Dimethyl Sulphonyl Propionate	dimethyl sulphonyl propionate	-2	9.6045	-7.334
PM09	6% NaCl + MOPS	MOPS	-22	39.6865	21.6304
PM09	6% NaCl + Ectoine	ectoine	-11	-25.6112	-9.7117
PM09	6% NaCl + Choline	choline	-12	-27.4307	-0.4128
PM09	6% NaCl + Phosphorylcholine	phosphorylcholine	11	13.9476	10.1616
PM09	6% NaCl + Creatine	creatine	-2	22.7654	-0.7549
PM09	6% NaCl + Creatinine	creatinine	-6	13.2594	-1.7696
PM09	6% NaCl + L-Carnitine	carnitine	-4	-8.8522	-1.562
PM09	6% NaCl + KCl	KCl	-15	-38.638	27.4982
PM09	6% NaCl + L-Proline	proline	-13	37.2141	-44.6379
PM09	6% NaCl + N-Acetyl-L-Glutamine	acetyl glutamine	-19	-23.3019	16.5162
PM09	6% NaCl + ?-Glutamic Acid	b-glutamate	-17	22.436	-0.0593
PM09	6% NaCl + ?–Amino-N-Butyric Acid	g-amino butyric acid	-20	-8.9625	-6.2798
PM09	6% NaCl + Glutathione	glutathione	-13	17.9068	26.0353
PM09	6% NaCl + Glycerol	glycerol	3	17.313	-9.7595
PM09	6% NaCl + Trehalose	trehalose	-1	-14.0659	11.2927
PM09	6% NaCl + Trimethylamine-N-Oxide	trimethylamine-N-oxide	12	15.8077	2.2075
PM09	6% NaCl + Trimethylamine	trimethylamine	0	-60.9761	9.1704
PM09	6% NaCl + Octopine	octopine	7	45.996	3.9688
PM09	6% NaCl + Trigonelline	trigonelline	13	-0.59	-21.8698
PM09	3 mM KCl	osmotic sensitivity, KCl	76	107.171	147.913
PM09	4 mM KCl	osmotic sensitivity, KCl	54	92.7332	138.675
PM09	5 mM KCl	osmotic sensitivity, KCl	52	62.7847	143.26
PM09	6 mM KCl	osmotic sensitivity, KCl	55	109.431	118.415
PM09	2% Sodium Sulfate	osmotic sensitivity, Na2SO4	103	133.197	129.621
PM09	3% Sodium Sulfate	osmotic sensitivity, Na2SO4	107	144.197	143.586
PM09	4% Sodium Sulfate	osmotic sensitivity, Na2SO4	120	180.052	151.972
PM09	5% Sodium Sulfate	osmotic sensitivity, Na2SO4	133	143.209	174.197
PM09	5% Ethylene Glycol	osmotic sensitivity, ethylene glycol	181	182.081	177.941
PM09	10% Ethylene Glycol	osmotic sensitivity, ethylene glycol	180	174.974	175.536
PM09	15% Ethylene Glycol	osmotic sensitivity, ethylene glycol	179	166.792	172.872
PM09	20% Ethylene Glycol	osmotic sensitivity, ethylene glycol	178	164.598	171.513
PM09	1 mM Formate	osmotic sensitivity, sodium formate	85	100.6	155.476
PM09	2 mM Formate	osmotic sensitivity, sodium formate	64	79.9446	127.552
PM09	3 mM Formate	osmotic sensitivity, sodium formate	66	76.356	120.165
PM09	4 mM Formate	osmotic sensitivity, sodium formate	65	129.808	115.946
PM09	5 mM Formate	osmotic sensitivity, sodium formate	72	71.306	131.991
PM09	6 mM Formate	osmotic sensitivity, sodium formate	88	89.6829	152.667
PM09	2 mM Urea	osmotic sensitivity, urea	162	158.475	202.953
PM09	3 mM Urea	osmotic sensitivity, urea	161	129.526	189.048
PM09	4 mM Urea	osmotic sensitivity, urea	165	118.862	169.656
PM09	5 mM Urea	osmotic sensitivity, urea	154	113.792	158.163
PM09	6 mM Urea	osmotic sensitivity, urea	192	108.681	150.522
PM09	7 mM Urea	osmotic sensitivity, urea	146	99.2633	142.779
PM09	1 mM Lactate	osmotic sensitivity, sodium lactate	163	105.52	134.076
PM09	2 mM Lactate	osmotic sensitivity, sodium lactate	140	73.1389	87.7575
PM09	3 mM Lactate	osmotic sensitivity, sodium lactate	142	71.0761	101.956
PM09	4 mM Lactate	osmotic sensitivity, sodium lactate	146	70.8768	108.226
PM09	5 mM Lactate	osmotic sensitivity, sodium lactate	172	73.4197	111.187
PM09	6 mM Lactate	osmotic sensitivity, sodium lactate	203	73.072	204.602
PM09	7 mM Lactate	osmotic sensitivity, sodium lactate	215	109.026	229.47
PM09	8 mM Lactate	osmotic sensitivity, sodium lactate	221	76.3081	237.6
PM09	9 mM Lactate	osmotic sensitivity, sodium lactate	225	72.6965	238.137
PM09	10 mM Lactate	osmotic sensitivity, sodium lactate	210	85.8685	225.196
PM09	11 mM Lactate	osmotic sensitivity, sodium lactate	206	88.0295	224.542
PM09	12 mM Lactate	osmotic sensitivity, sodium lactate	224	90.4131	233.26
PM09	20 mM Phosphate	osmotic sensitivity; sodium phosphate	132	168.167	154.983
PM09	50 mM Phosphate	osmotic sensitivity; sodium phosphate	131	173.136	141.156
PM09	100 mM Phosphate	osmotic sensitivity; sodium phosphate	114	169.234	144.172
PM09	200 mM Phosphate	osmotic sensitivity; sodium phosphate	104	151.634	153.215
PM09	20 mM Benzoate	toxicity, benzoate	98	77.3671	119.063
PM09	50 mM Benzoate	toxicity, benzoate	76	62.1983	91.3606
PM09	100 mM Benzoate	toxicity, benzoate	72	54.3945	85.6866
PM09	200 mM Benzoate	toxicity, benzoate	63	65.5955	63.0434
PM09	10 mM Ammonium Sulfate	toxicity, ammonia	160	119.214	151.379
PM09	20 mM Ammonium Sulfate	toxicity, ammonia	129	109.138	132.333
PM09	50 mM Ammonium Sulfate	toxicity, ammonia	115	83.4653	115.562
PM09	100 mM Ammonium Sulfate	toxicity, ammonia	99	96.8773	118.572
PM09	10 mM Sodium Nitrate	toxicity, nitrate	155	144.046	159.736
PM09	20 mM Sodium Nitrate	toxicity, nitrate	152	142.02	159.537
PM09	40 mM Sodium Nitrate	toxicity, nitrate	134	139.65	148.138
PM09	60 mM Sodium Nitrate	toxicity, nitrate	133	128.139	145.865
PM09	80 mM Sodium Nitrate	toxicity, nitrate	131	118.506	145.89
PM09	100 mM Sodium Nitrate	toxicity, nitrate	119	107.958	137.292
PM09	10 mM Sodium Nitrite	toxicity, nitrite	115	104.682	164.331
PM09	20 mM Sodium Nitrite	toxicity, nitrite	110	96.0576	151.928
PM09	40 mM Sodium Nitrite	toxicity, nitrite	121	85.6532	140.738
PM09	60 mM Sodium Nitrite	toxicity, nitrite	128	88.7195	141.577
PM09	80 mM Sodium Nitrite	toxicity, nitrite	130	86.2634	136.6
PM09	100 mM Sodium Nitrite	toxicity, nitrite	132	91.1951	131.288
PM10	pH. 3.5	pH, growth at 3.5	79	54.2819	73.2834
PM10	pH 4	pH, growth at 4	64	54.7169	63.5933
PM10	pH 4.5	pH, growth at 4.5	68	51.7863	72.0889
PM10	pH 5	pH, growth at 5	74	57.1643	88.5147
PM10	pH 5.5	pH, growth at 5.5	91	54.735	139.231
PM10	pH 6	pH, growth at 6	117	100.049	174.972
PM10	pH 7	pH, growth at 7	138	122.598	176.461
PM10	pH 8	pH, growth at 8	163	196.051	192.889
PM10	pH 8.5	pH, growth at 8.5	191	187.915	193.166
PM10	pH 9	pH, growth at 9	200	188.158	190.457
PM10	pH 9.5	pH, growth at 9.5	204	194.782	210.645
PM10	pH 10	pH, growth at 10	240	201.959	211.794
PM10	pH 4.5	pH, decarboxylase control	0	0	0
PM10	pH 4.5 + L-Alanine	pH, decarboxylase	-23	-15.3424	-7.9212
PM10	pH 4.5 + L-Arginine	pH, decarboxylase	-26	-20.034	-14.516
PM10	pH 4.5 + L-Asparagine	pH, decarboxylase	-20	-15.8261	6.6421
PM10	pH 4.5 + L-Aspartic Acid	pH, decarboxylase	-23	-8.7982	1.4573
PM10	pH 4.5 + L-Glutamic Acid	pH, decarboxylase	-27	-16.0764	-2.505
PM10	pH 4.5 + L-Glutamine	pH, decarboxylase	-16	-14.0409	12.0585
PM10	pH 4.5 + Glycine	pH, decarboxylase	-23	-3.6788	-12.2955
PM10	pH 4.5 + L-Histidine	pH, decarboxylase	-17	11.9266	1.4987
PM10	pH 4.5 + L-Isoleucine	pH, decarboxylase	-13	1.1927	10.7235
PM10	pH 4.5 + L-Leucine	pH, decarboxylase	-3	-11.3433	-4.4014
PM10	pH 4.5 + L-Lysine	pH, decarboxylase	-13	-6.4474	10.5769
PM10	pH 4.5 + L-Methionine	pH, decarboxylase	-3	-7.1126	-3.6685
PM10	pH 4.5 + L-Phenylalanine	pH, decarboxylase	-22	-21.8948	-18.2533
PM10	pH 4.5 + L-Proline	pH, decarboxylase	-18	-7.6364	9.8713
PM10	pH 4.5 + L-Serine	pH, decarboxylase	-21	-16.2792	-4.6127
PM10	pH 4.5 + L-Threonine	pH, decarboxylase	-24	-11.4572	-2.6096
PM10	pH 4.5 + L-Tryptophan	pH, decarboxylase	-8	3.914	12.3801
PM10	pH 4.5 + L-Citrulline	pH, decarboxylase	-23	-0.7686	-9.0617
PM10	pH 4.5 + L-Valine	pH, decarboxylase	-18	-12.5706	1.7741
PM10	pH 4.5 + Hydroxy-L-Proline	pH, decarboxylase	-16	-4.0488	4.9711
PM10	pH 4.5 + L-Ornithine	pH, decarboxylase	-25	-13.5066	-7.5249
PM10	pH 4.5 + L-Homoarginine	pH, decarboxylase	-25	-11.6139	6.197
PM10	pH 4.5 + L-Homoserine	pH, decarboxylase	-5	3.6584	10.904
PM10	pH 4.5 + Anthranilic Acid	pH, decarboxylase	15	46.8042	26.8078
PM10	pH 4.5 + L-Norleucine	pH, decarboxylase	-26	-17.1301	-49.4516
PM10	pH 4.5 + L-Norvaline	pH, decarboxylase	22	-13.5843	7.5163
PM10	pH 4.5 + a- Amino-N-Butyric Acid	pH, decarboxylase	-16	-8.5183	1.0117
PM10	pH 4.5 + p-Aminobenzoate	pH, decarboxylase	3	19.3953	26.1466
PM10	pH 4.5 + L-Cysteic acid	pH, decarboxylase	-21	-11.2171	-23.5474
PM10	pH 4.5 + D-Lysine	pH, decarboxylase	-24	-13.5958	-9.4281
PM10	pH 4.5 + 5-Hydroxy-L-Lysine	pH, decarboxylase	-22	-8.5921	1.4923
PM10	pH 4.5 + 5-Hydroxy-L-Tryptophan	pH, decarboxylase	52	104.799	103.941
PM10	pH 4.5 + D,L Diamino-Pimelic Acid	pH, decarboxylase	-24	-13.0635	-97.5502
PM10	pH 4.5 + Trimethylamine-N-Oxide	pH, decarboxylase	-4	2.6247	5.9669
PM10	pH 4.5 + Urea	pH, decarboxylase	-12	-8.0928	1.4771
PM10	pH 9.5	pH, deaminase control	0	0	0
PM10	pH 9.5 + L-Alanine	pH, deaminase	-37	-11.1247	15.1305
PM10	pH 9.5 + L-Arginine	pH, deaminase	5	31.5447	10.1885
PM10	pH 9.5 + L-Asparagine	pH, deaminase	-20	14.3472	-2.8196
PM10	pH 9.5 + L-Aspartic Acid	pH, deaminase	6	22.8106	-15.1952
PM10	pH 9.5 + L-Glutamic Acid	pH, deaminase	-15	22.1279	19.9122
PM10	pH 9.5 + L-Glutamine	pH, deaminase	-49	34.8421	-9.7368
PM10	pH 9.5 + Glycine	pH, deaminase	31	19.6725	10.2491
PM10	pH 9.5 + L-Histidine	pH, deaminase	25	33.6238	4.6497
PM10	pH 9.5 + L-Isoleucine	pH, deaminase	3	12.8003	-13.8686
PM10	pH 9.5 + L-Leucine	pH, deaminase	2	14.4157	7.539
PM10	pH 9.5 + L-Lysine	pH, deaminase	32	26.7806	8.273
PM10	pH 9.5 + L-Methionine	pH, deaminase	21	25.2094	-3.6854
PM10	pH 9.5 + L-Phenylalanine	pH, deaminase	11	31.8576	-7.624
PM10	pH 9.5 + L-Proline	pH, deaminase	17	32.8038	11.0757
PM10	pH 9.5 + L-Serine	pH, deaminase	20	41.1401	14.375
PM10	pH 9.5 + L-Threonine	pH, deaminase	-16	-0.3702	-21.6151
PM10	pH 9.5 + L-Tryptophan	pH, deaminase	36	54.269	21.3858
PM10	pH 9.5 + L-Tyrosine	pH, deaminase	57	94.9712	-11.2293
PM10	pH 9.5 + L-Valine	pH, deaminase	-21	13.2959	-7.8839
PM10	pH 9.5 + Hydroxy-L-Proline	pH, deaminase	-1	-2.7575	-7.12
PM10	pH 9.5 + L-Ornithine	pH, deaminase	9	8.7286	9.6107
PM10	pH 9.5 + L-Homoarginine	pH, deaminase	-1	13.9081	-5.542
PM10	pH 9.5 + L-Homoserine	pH, deaminase	29	28.1545	12.1493
PM10	pH 9.5 + Anthranilic Acid	pH, deaminase	-27	2.95	-23.1471
PM10	pH 9.5 + L-Norleucine	pH, deaminase	18	31.3741	15.3994
PM10	pH 9.5 + L-Norvaline	pH, deaminase	-24	4.8664	-8.5577
PM10	pH 9.5 + Agmatine	pH, deaminase	7	16.9452	-9.2142
PM10	pH 9.5 + Cadaverine	pH, deaminase	56	35.184	24.0901
PM10	pH 9.5 + Putrescine	pH, deaminase	32	43.4739	2.4131
PM10	pH 9.5 + Histamine	pH, deaminase	34	39.3633	1.5691
PM10	pH 9.5 + Phenylethylamine	pH, deaminase	-57	-2.9768	-42.5245
PM10	pH 9.5 + Tyramine	pH, deaminase	37	-3.6937	7.5898
PM10	pH 9.5 + Creatine	pH, deaminase	-55	-10.2252	2.2938
PM10	pH 9.5 + Trimethylamine-N-Oxide	pH, deaminase	-42	-16.6528	-5.445
PM10	pH 9.5 + Urea	pH, deaminase	-6	29.3016	17.698
PM10	X-Caprylate	caprylate esterase	152	211.68	230.015
PM10	X-?-D-Glucoside	?-D-glucosidase	155	164.726	177.853
PM10	X-?-D-Glucoside	?-D-glucosidase	162	169.431	179.602
PM10	X-?-D-Galactoside	?-D-galactosidase	194	169.193	177.031
PM10	X-?-D-Galactoside	?-D-galactosidase	165	168.888	187.734
PM10	X-?-D-Glucuronide	?-D-glucuronidase	176	188.362	189.848
PM10	X-?-D-Glucuronide	?-D-glucuronidase	163	184.248	193.956
PM10	X-?-D-Glucosaminide	?-D-glucosaminidase	152	181.499	197.693
PM10	X-?-D-Galactosaminide	?-D-galactosaminidase	142	184.176	196.44
PM10	X-?-D-Mannoside	?-D-mannosidase	139	167.644	191.069
PM10	X-PO4	aryl phosphatase	192	202.264	211.789
PM10	X-SO4	aryl sulfatase	149	154.128	175.059

## Sheet: table description
Table S6 – Omnilog Phenotypic microarray data PM01, 02, 3B, 4A and PM09 and 10 for 3 NTHi strains (Hi2019, ΔackA mutant and Δpta mutant ). Data shown are final redox dye absorbances after 24h of growth. PM plate numbers as well as the compound contained in each well are given in the individual spreadsheets. PM9-10 are shown separately as they test resistance to osmotic and other environmental str…
